# Supplementary material for: The Use of Artificial Intelligence for Skin Disease Diagnosis in Primary Care Settings: A Systematic Review
Source: Healthcare (Basel). 2024 Jun 13;12(12):1192. doi: 10.3390/healthcare12121192 (PMC11202856; doi:10.3390/healthcare12121192)
Supplement: Supplementary file 1 [file healthcare-12-01192-s001.zip]

Archive with 1 entries (1 files):
- healthcare-2973232-supplementary.pdf
